# Supplementary material for: Predictions of Mortality from Pleural Mesothelioma in Italy After the Ban of Asbestos Use
Source: Int J Environ Res Public Health. 2020 Jan 17;17(2):607. doi: 10.3390/ijerph17020607 (PMC7013387; doi:10.3390/ijerph17020607)
Supplement: Supplementary file 1 [file ijerph-17-00607-s001.zip]

Archive with 14 entries (11 files):
- ijerph-686788-supplementary/
- ijerph-686788-supplementary/S1.tiff
- __MACOSX/
- __MACOSX/ijerph-686788-supplementary/
- __MACOSX/ijerph-686788-supplementary/._S1.tiff
- ijerph-686788-supplementary/Table S3.docx
- __MACOSX/ijerph-686788-supplementary/._Table S3.docx
- ijerph-686788-supplementary/Table S1 - post rev j.docx
- __MACOSX/ijerph-686788-supplementary/._Table S1 - post rev j.docx
- ijerph-686788-supplementary/S2.tiff
- __MACOSX/ijerph-686788-supplementary/._S2.tiff
- ijerph-686788-supplementary/Table S2 - post rev j.docx
- __MACOSX/ijerph-686788-supplementary/._Table S2 - post rev j.docx
- __MACOSX/._ijerph-686788-supplementary
